# Supplementary material for: Invasive aspergillosis complicated in a patient with non-small cell lung cancer harboring RET fusion during treatment with RET-TKIs: a case report and literature review
Source: Front Oncol. 2024 Nov 19;14:1431908. doi: 10.3389/fonc.2024.1431908 (PMC11611709; doi:10.3389/fonc.2024.1431908)
Supplement: Supplementary file 1 [file Table1.xls]

## Sheet: Sheet1
Supplementary Table 1 Results of biochemical examination throughout the disease course and treatment history
Time	Jul 2022	Jan 2023	Mar 2023	May 2023	Jun 2023	Jan 2024
Hemoglobin(g/L)	155	77	84	112	101	133
white blood cell(10^9/L)	6.66	4.95	7.78	4.36	3.81	5.32
neutrophile granulocyte(*10^9/L)(%)	5.19 (78%)	4.22(85.2%)	6.29(80.9%)	3.45(79.2%)	1.77(46.50%)	2.75(51.6%)
platelet(*10^9/L)	218	144	372	137	263	226
CRP	4.01	11.4	23.4	7.1	18.55	NA
PCT(ng/ml)	0.037	0.125	0.145	0.081	0.06	NA
IL-6(pg/ml)	NA	28.3	31.5	7.48	8.19	NA
respiratory virus antibodies detection	Negative	Negative	Negative	Negative	NA	NA
atypical pathogen antibodies detection	Negative	Negative	Negative	Negative	NA	NA
COVID-19 nucleic acid test	Negative	Negative	Negative	Negative	NA	NA
sputum cytology and sputum culture	NA	Pseudomonas aeruginosa; Escherichia coli	Pseudomonas aeruginosa	Pseudomonas aeruginosa	Negative	NA
serum G testing(pg/ml)	<10.00	80.08	<10.00	45.85	NA	NA
serum GM testing(μg/l)	0.45	0.77	0.42	1.93	NA	NA
NGS(bronchoalveolar lavage fluid or cerebrospinal fluid)	NA	Pseudomonas aeruginosa; Aspergillus fumigatus; CMV	Pseudomonas aeruginosa; Aspergillus fumigatus; Pneumocystis jirovecii; CMV; EBV	Pseudomonas aeruginosa; Candida albicans; Torque teno virus; CMV; EBV	Aspergillus fumigatus; Torque teno virus; CMV; EBV	NA
						NA
						NA
ECOG performance status score	1	2	2	2	4	4
treatment	Pralsetinib	Piperacillin sodium and tazobactam sodium; Voriconazole	Cefoperazone Sodium and Sulbactam Sodium; Imipenem and Cilastatin Sodium; Voriconazole	Cefoperazone Sodium and Sulbactam Sodium; Fluconazole	Voriconazole; Amphotericin B Cholesteryl Sulfate Complex	NA
Note: G: serum 1,3-β-d-Glucan; GM: galactomannan; NGS: next-generation sequencing; CMV: human betaherpesvirus 5; EBV: human gammaherpesvirus 4; NA: not available.
