# Supplementary material for: Invasive aspergillosis complicated in a patient with non-small cell lung cancer harboring RET fusion during treatment with RET-TKIs: a case report and literature review
Source: Front Oncol. 2024 Nov 19;14:1431908. doi: 10.3389/fonc.2024.1431908 (PMC11611709; doi:10.3389/fonc.2024.1431908)
Supplement: Supplementary file 2 [file Table2.xls]

## Sheet: Sheet1
Supplementary Table 2 Results of cerebrospinal fluid routine examination and biochemical test during hospitalization
time	June 12, 2023	June 20, 2023	June 29, 2023
TP(mg/L)	3805	1693	1182
GLU(mmol/L)	2.4	1.33	2.19
LDH(U/L)	127	162	62
Cl(mmol/L)	96	119	110
ADA(U/L)	3	2.6	1.7
Lactic acid(mmol/L)	5.55	5.34	3.67
Color	colorless	colorless	colorless
Diaphaneity	slight opacity	slight opacity	diaphanous
Clots	-	-	-
Pandy’s test	+	+	+
WBC(*10^6/L)	511	522	142
RBC(*10^6/L)	2000	200	200
MONO%	5.7	3.3	2.8
NEUT%	47.3	61.2	0.7
LYMPH%	46.8	34.7	96.5
EO%	0.2	0.8	0
Note: TP:Total Protein; GLU:Glucose; LDH: Lactate dehydrogenase; Cl: Chlorine; ADA: Adenosine deaminase; MONO%: Monocyte ratio; NEUT%: Neutrophil ratio; LYMPH%: Lymphocyte ratio; EO%: Eosinophil ratio.
