# Supplementary material for: Invasive aspergillosis complicated in a patient with non-small cell lung cancer harboring RET fusion during treatment with RET-TKIs: a case report and literature review
Source: Front Oncol. 2024 Nov 19;14:1431908. doi: 10.3389/fonc.2024.1431908 (PMC11611709; doi:10.3389/fonc.2024.1431908)
Supplement: Supplementary file 3 [file Table3.xlsx]

## Sheet: 康兴国基因检测报告总结
Supplementary Table3 Summary of NGS results during hospitalization
Time	Sample type	Bacteria			Fungi			Virus			Other Pathogens
		Name	Sequence Number	Relative Abundance(%)	Name	Sequence Number	Relative Abundance(%)	Name	Sequence Number	Relative Abundance(%)
Jan 2023	BLF	Pseudomonas aeruginosa	954568	89.89	Aspergillus fumigatus	2	<0.01	CMV	613	0.06	ND
Mar 2023	BLF	Pseudomonas aeruginosa	67826	12.47	Aspergillus fumigatus	850	0.16	EBV	7938	1.46	ND
					Pneumocystis jirovecii	233	0.05	CMV	6020	1.11
May 2023	BLF	Pseudomonas aeruginosa	390646	96.7	Candida albicans	478	92.4	CMV	817	NA	ND
								EBV	95	NA
								Torque teno virus	158	NA
Jun 2023	CSF	ND			Aspergillus fumigatus	31	56.41	EBV	4	12.16	ND
Note: NGS: next-generation sequencing; BLF: bronchoalveolar lavage fluid; CSF: cerebrospinal fluid; CMV: cytomegalovirus; EBV: Epstein-Barr virus; ND: not detected; NA: not available.
