# Supplementary material for: Invasive aspergillosis complicated in a patient with non-small cell lung cancer harboring RET fusion during treatment with RET-TKIs: a case report and literature review
Source: Front Oncol. 2024 Nov 19;14:1431908. doi: 10.3389/fonc.2024.1431908 (PMC11611709; doi:10.3389/fonc.2024.1431908)
Supplement: Supplementary file 4 [file Table4.xls]

## Sheet: Sheet1
Supplementary Table4 Dynamic monitoring of tumor markers during treatment
Time	CEA(ng/ml)	CA-125(U/ml)	CYFRA21-1(ng/ml)	NSE(ng/ml)
Mar 2019	23.14	NA	5.08	19.24
Dec 2020	7.1	14.3	2.83	14.25
Mar 2021	21.5	18.4	2.8	13
Apr 2021	25.4	24.2	3.3	11.81
Jun 2021	28.6	25.3	3.13	12.94
Jul 2022	42.3	88.8	6.68	NA
Aug 2022	62.9	53.3	7.31	NA
Sep 2022	54.5	21.1	9.56	22.12
Oct 2022	39.1	19.7	16.2	25.69
Nov 2022	27.1	26.8	13.53	20.25
Dec 2022	32.2	49.9	14.61	18.91
Jan 2023	25.8	62	13.63	16.35
Mar 2023	23.5	NA	6.3	20.13
May 2023	43.1	187	5	11.35
Sep 2023	45.2	42	5.2	21.57
Oct 2023	30.08	39.1	4.16	19.97
Jan 2024	31.7	22.3	8.8	17.41
Note: CEA: carcinoembryonic antigen; CA-125: Carbohydrate Antigen 125; CYFRA21-1: Cytokeratin 19 fragment; NSE: neuron-specific enolase; NA: not available;
